# Supplementary material for: Effects of Noninvasive Brain Stimulation Combined With Antidepressants in Patients With Poststroke Depression: A Systematic Review and Meta-Analysis
Source: Front Pharmacol. 2022 May 19;13:887115. doi: 10.3389/fphar.2022.887115 (PMC9160966; doi:10.3389/fphar.2022.887115)
Supplement: Supplementary file 1 [file Table1.XLSX]

## Sheet: Sheet1
Authors(year)	Age,T/C	Ischemic strokeT/C	Hemorrhagic apoplexyT/C	Intervention	Frequency(Hz)	Intensity	control	Sample size,T/C	orientation	Duration(d)	outcome indicators
Zhu Wei(2021)	53.6±			rTMS+Paroxetine hydrochloride	5	0.8	Paroxetine hydrochloride	36/36	Left DLPFC	60	①⑥⑩
	11.4/54.2±12.8
Zhu Ning(2018)	54.79±11.96/55.04±12.17			rTMS+Paroxetine hydrochloride	5	0.8	Paroxetine hydrochloride	34/34	Left DLPFC	60	①②③⑩⑫
Zhang Jianping(2019)	55.21±5.14/56.32±5.38			rTMS+Fluoxetine hydrochloride	10	0.8	Fluoxetine hydrochloride	41/40	Left dDLPFC	56	①⑪⑫
Yang Weiyi(2020)	59.91±8.76/59.75±9.21	35/31	20/24	rTMS+Fluoxetine	10	0.9	Fluoxetine	55/55	Left DLPFC	28	①⑨⑪⑫、MoCA
Yang Liu(2018)	57.53±13.26/56.18±11.23			rTMS+Fluoxetine	10	0.9	Fluoxetine	38/38	Left DLPFC	56	①
Xing Xiaoru(2016)	55.6±5.8/55.8±5.5			rTMS+Fluoxetine hydrochloride	1	0.8	Fluoxetine hydrochloride	60/60	Left DLPFC	56	①⑤⑧⑩、CoCA
Wang Yunnan(2017)	72.61±10.23/72.48±9.63			rTMS+Fluoxetine	1	1.1	Fluoxetine	60/60	Right DLPFC	7	①②⑪Cognitive function asssment
Wang Yue(2015)	58.30±5.73/56.85±7.24	28/30	7/5	rTMS+Citalopram	10	90%%	Citalopram	35/35	Left DLPFC	42	①⑦⑧
Wang Shaochang(2020)	60.1±10.2/60.5±9.6			rTMS+venlafaxine	5	0.1	venlafaxine	34/34	Left DLPFC	42	①
Wang Ruitong(2020)	68.52±5.71/68.39±5.02	46/40	30/36	rTMS+Paroxetine hydrochloride	1	1.2T	Paroxetine hydrochloride	76/76	Right DLPFC	56	①②⑩⑫
Wang Jingxin(2019)	64.98±4.86/65.27±4.71			rTMS+Escitalopram	1	0.9	Escitalopram	40/40	Left DLPFC	28	①⑩⑫
Wang Hongmei(2014)				rTMS+Fluoxetine	1	0.9	Fluoxetine	40/40	Right DLPFC	28
Tan Wei(2017)				rTMS+SSRIs	20		SSRIs	30/30	Left DLPFC	56	①④、CSS、QLI
Sun Jia(2013)	64.62±11.45/66.50±11.09	50/50		rTMS+Flupentixton melitoxin	1	0.9	Flupentixton melitoxin	50/50	Bilateral forehead	14	②⑪、HAMA
Ma Songhua(2015)	67.0±10.10/68.3±10.4	32/34		rTMS+Fluoxetine	50	(14±4)mT	Fluoxetine	32/34		30	①⑨⑪
Lv Xiaojing(2018)	59.3±8.8/59.3±8.8	80/80		TES+Escitalopram	0.5	10~500uA	Escitalopram	80/80	earlobe	28	①④⑥、MESSS
Lu Qiangbin(2016)	65.3±8.8/63.8±8.4	40/40		rTMS+Duloxetine	3	1.1	Duloxetine	40/40	Left temporo-parietal lobe	28	②③⑩、HAMA
Liu Xiaowei(2015)	64.2±3.1/65.1±3.5	30/30		rTMS+Citalopram	10	80%%	Citalopram	30/30	Left DLPFC	28	①⑨
Liu Libin(2020)	59.88±4.16/58.24±4.12			rTMS+Fluoxetine hydrochloride	21		Fluoxetine hydrochloride	40/40	Parietal CZ region posterior 1 cm	20	①⑥⑩
Liu Fujuan(2020)	54.92±11.83/55.20±12.65			rTMS+Paroxetine hydrochloride	5	0.8	Paroxetine hydrochloride	34/34	Left DLPFC	60	①②③⑩⑪⑫
Li Xiaoqing(2019)	60.24±3.69/60.21±3.62			rTMS+Escitalopram	5	0.8	Escitalopram	60/60	Left DLPFC	56	①⑩、PSQI
Li Ning(2013)	64.8±5.4/65.2±4.8			rTMS+Mirtazapine	1	90%%	Mirtazapine	30/30	Right DLPFC	28	①⑦⑨⑩
Li Li(2014)	57.63±6.86/56.56±6.75	22/20	25/26	rTMS+Fluoxetine	10	0.8	Fluoxetine	46/47	Left DLPFC	28	①④⑩⑪
Li Fan(2015)	58.65±6.01/56.70±5.95			rTMS+Fluoxetine	1	0.8	Fluoxetine	20/20	Right DLPFC	28	①⑦⑨
Li Cheng(2016)	57.74±7.84/60.87±7.44			rTMS+Fluoxetine	10	80%%	Fluoxetine	33/33	Left DLPFC	14	①⑨⑩⑪、TCM syndrome score
Hu Mei(2020)	48.7±5.4/49.3±5.8			rTMS+Paroxetine hydrochloride	5	0.8	Paroxetine hydrochloride	40/40	Left DLPFC	56	①③⑫
Gao Hongliang(2021)	57.29±5.80/57.43±5.88			rTMS+Duloxetine hydrochlorid	10	0.8	Duloxetine hydrochlorid	34/34	Left DLPFC	60	①④⑨、PHQ-9
Gan Xiaoli(2014)	61.72±3.5/ 60.18±4.5	23/24	8/7	TES+Dalixin	Unfixed frequency	medium	Dalixin	31/31	Cranial region ear mastoid process	35	①②
Fan Xiaoyan(2014)	61.43±8.74/64.78±7.23			rTMS+Duloxetine	1	1	Duloxetine	45/45	Bilateral dorsolateral forehead	28	①④⑩
Du Dengqing(2005)				rTMS+Fluoxetine	0.5	0.6	Fluoxetine	30/30	Bilateral prefrontal lobes	28	①⑤⑧
Cui XiaoRui(2017)	65.43±4.88/65.76±4.75			rTMS+Duloxetine	10~15	0.9	Duloxetine	57/57	Left DLPFC	40	①⑦ESS、HAMA
Cheng Suman(2011)	62±5.4/64±4.8	23/25	7/5	rTMS+Fluoxetine	1	0.9	Fluoxetine	30/30		42	①④⑧⑩、MESSS
Chen Zhitian(2018)	35.58±14.38/36.4±16.7			rTMS+Paroxetine hydrochloride	10	1MT	Paroxetine hydrochloride	20/20	Left DLPFC	42	①⑪、Electroencephalogram index
Che Sixuan(2018)		30/30		rTMS+Fluoxetine	1		Fluoxetine	30/30		42	①⑤⑨⑫
